# Supplementary material for: Chemical Profiling and Evaluation of Antioxidant Activity of Artichoke (Cynara cardunculus var. scolymus) Leaf By-Products’ Extracts Obtained with Green Extraction Techniques
Source: Molecules. 2024 Oct 11;29(20):4816. doi: 10.3390/molecules29204816 (PMC11510438; doi:10.3390/molecules29204816)
Supplement: Supplementary file 1 [file molecules-29-04816-s001.zip]

Archive with 1 entries (1 files):
- molecules-3243996-supplementary.pdf
